# Supplementary material for: Free Radical Inhibition Using a Water-Soluble Curcumin Complex, NDS27: Mechanism Study Using EPR, Chemiluminescence, and Docking
Source: Antioxidants (Basel). 2024 Jan 8;13(1):80. doi: 10.3390/antiox13010080 (PMC10812671; doi:10.3390/antiox13010080)
Supplement: Supplementary file 1 [file antioxidants-13-00080-s001.zip]

Archive with 1 entries (1 files):
- antioxidants-2776892-supplementary.pdf
